# Supplementary material for: Highly efficient CRISPR systems for loss-of-function and gain-of-function research in pear calli
Source: Hortic Res. 2022 Jun 30;9:uhac148. doi: 10.1093/hr/uhac148 (PMC9437716; doi:10.1093/hr/uhac148)
Supplement: Web_Material_uhac148 [file web_material_uhac148.zip]

Archive with 2 entries (2 files):
- Supplemental Figures-2022.6.21.pdf
- Supplementary Table S1.xlsx
