# Supplementary material for: Highly efficient CRISPR systems for loss-of-function and gain-of-function research in pear calli
Source: Hortic Res. 2022 Jun 30;9:uhac148. doi: 10.1093/hr/uhac148 (PMC9437716; doi:10.1093/hr/uhac148)
Supplement: Web_Material_uhac148 [file web_material_uhac148.zip › Supplementary Table S1.xlsx]

## Sheet: Sheet1
Name	Sequence (5'-3')	Experiment
PDS-F	ATGGCGCAGTGGGCTTGT	Amplfying sequences for alignment
PDS-R	TCACGCGTTCGAGTCATGAAAAC	Amplfying sequences for alignment
PbrGID1-F	ATGTGTTGGGTTTTCTTCAAGCTT	Amplfying sequences for alignment
PbrGID1-R	TCAATAGTTGGAGCACACGAATT	Amplfying sequences for alignment
PbrTFL1.1-F	ATGTCTGTCACTTACAACACCAAG	Amplfying sequences for alignment
PbrTFL1.1-R	CTAGCGTCTTCTAGCTGCAGTT	Amplfying sequences for alignment
PbrTFL1.2-F	ATGGCAAGAGTCCCGGAG	Amplfying sequences for alignment
PbrTFL1.2-R	CTAGCGTCTTCTAGCTGCACC	Amplfying sequences for alignment
MYB114-F	ATGAGGAAGGGTGCCTGGAC	Amplfying sequences for alignment
MYB114-R	CTAAATCTTAGTTATCTCTTCTTCT	Amplfying sequences for alignment
MYB10-F	ATGGAGGGATATAACGTTAACTT	Amplfying sequences for alignment
MYB10-R	CTATTCTTCTTTTGAATGATTCCAAA	Amplfying sequences for alignment
MYB169-F	ATGGGAAGGCAACCGTGC	Amplfying sequences for alignment
MYB169-R	CAAAAGCCCATATGCCCAAGAAT	Amplfying sequences for alignment
NSC-F	ATGTCTGATGATCAAATGAGTCTATCAA	Amplfying sequences for alignment
NSC-R	CACCGACAAGTGGCAAAGCG	Amplfying sequences for alignment
MYB169-sg01-131B-F	GGTCATTGTCCTCTTCAGCTGTCCA	Constructing sgRNA cloning vector
MYB169-sg01-131B-R	AAACTGGACAGCTGAAGAGGACAAT	Constructing sgRNA cloning vector
MYB169-sg02-131B-F	GGTCAGGACAGCTCTCCAGCAGCAT	Constructing sgRNA cloning vector
MYB169-sg02-131B-R	AAACATGCTGCTGGAGAGCTGTCCT	Constructing sgRNA cloning vector
MYB169-sg03-132B-F	GGTCATGAGGTGGACCAATTATCTG	Constructing sgRNA cloning vector
MYB169-sg03-132B-R	AAACCAGATAATTGGTCCACCTCAT	Constructing sgRNA cloning vector
MYB169-sg04-132B-F	GGTCACAAGTCTGGCCTCAGATAAT	Constructing sgRNA cloning vector
MYB169-sg04-132B-R	AAACATTATCTGAGGCCAGACTTGT	Constructing sgRNA cloning vector
NAC159-sg01-131B-F	GGTCACCGGTTCCATCCAACCGAAG	Constructing sgRNA cloning vector
NAC159-sg01-131B-R	AAACCTTCGGTTGGATGGAACCGGT	Constructing sgRNA cloning vector
NAC159-sg02-131B-F	GGTCAGGAAGAAAGTTGCCTTTGAG	Constructing sgRNA cloning vector
NAC159-sg02-131B-R	AAACCTCAAAGGCAACTTTCTTCCT	Constructing sgRNA cloning vector
NAC159-sg03-132B-F	GGTCACCAATCGGGCAACCACCGC	Constructing sgRNA cloning vector
NAC159-sg03-132B-R	AAACGCGGTGGTTGCCCGATTGGT	Constructing sgRNA cloning vector
NAC159-sg04-132B-F	GGTCATATAAGGGTCGAGCTCCTCA	Constructing sgRNA cloning vector
NAC159-sg04-132B-R	AAACTGAGGAGCTCGACCCTTATAT	Constructing sgRNA cloning vector
M10-9sg01-131B-F	GGTCAACCAAGTTTCATACAAAGC	Constructing sgRNA cloning vector
M10-9sg01-131B-R	AAACGCTTTGTATGAAACTTGGTT	Constructing sgRNA cloning vector
M10-9sg02-131B-F	GGTCACTTAGACTTCACAGGCTTT	Constructing sgRNA cloning vector
M10-9sg02-131B-R	AAACAAAGCCTGTGAAGTCTAAGT	Constructing sgRNA cloning vector
M10-9sg03-131B-F	GGTCACGTCGTCGTCAACAAAGAA	Constructing sgRNA cloning vector
M10-9sg03-131B-R	AAACTTCTTTGTTGACGACGACGT	Constructing sgRNA cloning vector
M114-9sg01-132B-F	GGTCAAAAGCATGGAGATGGAAAG	Constructing sgRNA cloning vector
M114-9sg01-132B-R	AAACCTTTCCATCTCCATGCTTTT	Constructing sgRNA cloning vector
M114-9sg02-132B-F	GGTCAGCAGGAAAAGCTGCAGACAG	Constructing sgRNA cloning vector
M114-9sg02-132B-R	AAACCTGTCTGCAGCTTTTCCTGCT	Constructing sgRNA cloning vector
M114-9sg03-132B-F	GGTCACAAGAGCGGAGATTTCACAG	Constructing sgRNA cloning vector
M114-9sg03-132B-R	AAACCTGTGAAATCTCCGCTCTTGT	Constructing sgRNA cloning vector
BBX24-9sg01-141B-F	GGTCATGCGGAACTTCAGCTGCTGC	Constructing sgRNA cloning vector
BBX24-9sg01-141B-R	AAACGCAGCAGCTGAAGTTCCGCAT	Constructing sgRNA cloning vector
BBX24-9sg02-141B-F	GGTCAGATTGCTCGACTGTGGTACT	Constructing sgRNA cloning vector
BBX24-9sg02-141B-R	AAACAGTACCACAGTCGAGCAATCT	Constructing sgRNA cloning vector
M114-cr01-141Fn-F	TAGATAACGTACTGCCTCAGAATATCAT	Constructing sgRNA cloning vector
M114-cr01-141Fn-R	GGCCATGATATTCTGAGGCAGTACGTTA	Constructing sgRNA cloning vector
M114-cr02-141Fn-F	TAGATGCGAGGAACCTGGTGCCACTTTC	Constructing sgRNA cloning vector
M114-cr02-141Fn-R	GGCCGAAAGTGGCACCAGGTTCCTCGCA	Constructing sgRNA cloning vector
M114-cr03-141Fn-F	TAGATAAGCCGAATCTCAAGAGCGGAGA	Constructing sgRNA cloning vector
M114-cr03-141Fn-R	GGCCTCTCCGCTCTTGAGATTCGGCTTA	Constructing sgRNA cloning vector
M114-cr04-141Fn-F	TAGATACAGAGGATGAAATAGATCTAAT	Constructing sgRNA cloning vector
M114-cr04-141Fn-R	GGCCATTAGATCTATTTCATCCTCTGTA	Constructing sgRNA cloning vector
M114-cr05-141Fn-F	TAGATATCCTCTGTGAAATCTCCGCTCT	Constructing sgRNA cloning vector
M114-cr05-141Fn-R	GGCCAGAGCGGAGATTTCACAGAGGATA	Constructing sgRNA cloning vector
M114-cr06-141Fn-F	TAGATCCTTGCCTGCTGTTCTTCCTGGG	Constructing sgRNA cloning vector
M114-cr06-141Fn-R	GGCCCCCAGGAAGAACAGCAGGCAAGGA	Constructing sgRNA cloning vector
M10-cr01-141Fn-F	TAGATCCTCTCCATGAATCTCAATGCAC	Constructing sgRNA cloning vector
M10-cr01-141Fn-R	GGCCGTGCATTGAGATTCATGGAGAGGA	Constructing sgRNA cloning vector
M10-cr02-141Fn-F	TAGATTATGAAACTTGGTTCCACTTTCC	Constructing sgRNA cloning vector
M10-cr02-141Fn-R	GGCCGGAAAGTGGAACCAAGTTTCATAA	Constructing sgRNA cloning vector
M10-cr03-141Fn-F	TAGATACCATCTTTGTCTGCAGCTCTTC	Constructing sgRNA cloning vector
M10-cr03-141Fn-R	GGCCGAAGAGCTGCAGACAAAGATGGTA	Constructing sgRNA cloning vector
M10-cr04-141Fn-F	TAGATAACGTTTTCATGCGAGAATCGAT	Constructing sgRNA cloning vector
M10-cr04-141Fn-R	GGCCATCGATTCTCGCATGAAAACGTTA	Constructing sgRNA cloning vector
M10-cr05-141Fn-F	TAGATGGGCTGAGGTCTTATCACATTGG	Constructing sgRNA cloning vector
M10-cr05-141Fn-R	GGCCCCAATGTGATAAGACCTCAGCCCA	Constructing sgRNA cloning vector
M10-cr06-141Fn-F	TAGATAAAGGGCTGCATGTCCCAGCATT	Constructing sgRNA cloning vector
M10-cr06-141Fn-R	GGCCAATGCTGGGACATGCAGCCCTTTA	Constructing sgRNA cloning vector
PyPDS-g01-131B-F	GGTCAAGCTGTTTATAGAAGGCCC	Constructing sgRNA cloning vector
PyPDS-g01-131B-R	AAACGGGCCTTCTATAAACAGCTT	Constructing sgRNA cloning vector
PyPDS-g01-131A-F	GATTGAAGCTGTTTATAGAAGGCCC	Constructing sgRNA cloning vector
PyPDS-g01-131A-R	AAACGGGCCTTCTATAAACAGCTTC	Constructing sgRNA cloning vector
PyPDS-g02-131B-F	GGTCAGAAATTAGCAGTACTGTCA	Constructing sgRNA cloning vector
PyPDS-g02-131B-R	AAACTGACAGTACTGCTAATTTCT	Constructing sgRNA cloning vector
PyPDS-g02-131A-F	GATTGAGAAATTAGCAGTACTGTCA	Constructing sgRNA cloning vector
PyPDS-g02-131A-R	AAACTGACAGTACTGCTAATTTCTC	Constructing sgRNA cloning vector
PyPDS-g05-131B-F	GGTCAGATCATATCCAGTCATTGGG	Constructing sgRNA cloning vector
PyPDS-g05-131B-R	AAACCCCAATGACTGGATATGATCT	Constructing sgRNA cloning vector
PyPDS-g05-131A-F	GATTGATCATATCCAGTCATTGGG	Constructing sgRNA cloning vector
PyPDS-g05-131A-R	AAACCCCAATGACTGGATATGATC	Constructing sgRNA cloning vector
PyPDS-g03-132B-F	GGTCATGCAAAATATTTGGCGGATG	Constructing sgRNA cloning vector
PyPDS-g03-132B-R	AAACCATCCGCCAAATATTTTGCAT	Constructing sgRNA cloning vector
PyPDS-g03-132A-F	GATTGTGCAAAATATTTGGCGGATG	Constructing sgRNA cloning vector
PyPDS-g03-132A-R	AAACCATCCGCCAAATATTTTGCAC	Constructing sgRNA cloning vector
PyPDS-g04-132B-F	GGTCATGCAATGCCAAACAAGCCAG	Constructing sgRNA cloning vector
PyPDS-g04-132B-R	AAACCTGGCTTGTTTGGCATTGCAT	Constructing sgRNA cloning vector
PyPDS-g04-132A-F	GATTGTGCAATGCCAAACAAGCCAG	Constructing sgRNA cloning vector
PyPDS-g04-132A-R	AAACCTGGCTTGTTTGGCATTGCAC	Constructing sgRNA cloning vector
PyPDS-g06-132B-F	GGTCAGGCAACTGCAAAATATTTGG	Constructing sgRNA cloning vector
PyPDS-g06-132B-R	AAACCCAAATATTTTGCAGTTGCCT	Constructing sgRNA cloning vector
PyPDS-g06-132A-F	GATTGGCAACTGCAAAATATTTGG	Constructing sgRNA cloning vector
PyPDS-g06-132A-R	AAACCCAAATATTTTGCAGTTGCC	Constructing sgRNA cloning vector
PyGID1-g01-131A-F	GATTGTCAAAACCGGTTTCCATGGC	Constructing sgRNA cloning vector
PyGID1-g01-131A-R	AAACGCCATGGAAACCGGTTTTGAC	Constructing sgRNA cloning vector
PyGID1-g02-131A-F	GATTGTTGCCCCCAGCCATGGAAAC	Constructing sgRNA cloning vector
PyGID1-g02-131A-R	AAACGTTTCCATGGCTGGGGGCAAC	Constructing sgRNA cloning vector
PyGID1-g03-132A-F	GATTGTCTTAAGAGACCTGTGAACA	Constructing sgRNA cloning vector
PyGID1-g03-132A-R	AAACTGTTCACAGGTCTCTTAAGAC	Constructing sgRNA cloning vector
PyGID1-g04-132A-F	GATTGATAGCGGTTTTCAGGTGCC	Constructing sgRNA cloning vector
PyGID1-g04-132A-R	AAACGGCACCTGAAAACCGCTATC	Constructing sgRNA cloning vector
PyGID1-g05-132A-F	GATTGCTCGCTGGCGATAGCTCGGG	Constructing sgRNA cloning vector
PyGID1-g05-132A-R	AAACCCCGAGCTATCGCCAGCGAGC	Constructing sgRNA cloning vector
PyTFL-g01-131B-F	GGTCACTAGAGTTGAGATTCAAGGA	Constructing sgRNA cloning vector
PyTFL-g01-131B-R	AAACTCCTTGAATCTCAACTCTAGT	Constructing sgRNA cloning vector
PyTFL-g01-131A-F	GATTGCTAGAGTTGAGATTCAAGGA	Constructing sgRNA cloning vector
PyTFL-g01-131A-R	AAACTCCTTGAATCTCAACTCTAGC	Constructing sgRNA cloning vector
PyTFL-g02-132B-F	GGTCATGCAGGTGCTCCCTTAGATA	Constructing sgRNA cloning vector
PyTFL-g02-132B-R	AAACTATCTAAGGGAGCACCTGCAT	Constructing sgRNA cloning vector
PyTFL-g02-132A-F	GATTGTGCAGGTGCTCCCTTAGATA	Constructing sgRNA cloning vector
PyTFL-g02-132A-R	AAACTATCTAAGGGAGCACCTGCAC	Constructing sgRNA cloning vector
PyTFL-g03-132B-F	GGTCAGAGATGCCGAAGCCCAATAT	Constructing sgRNA cloning vector
PyTFL-g03-132B-R	AAACATATTGGGCTTCGGCATCTCT	Constructing sgRNA cloning vector
PyTFL-g03-132A-F	GATTGAGATGCCGAAGCCCAATAT	Constructing sgRNA cloning vector
PyTFL-g03-132A-R	AAACATATTGGGCTTCGGCATCTC	Constructing sgRNA cloning vector
PyTFL-g04-131B-F	GGTCAGTGACAGACATGTGTGTTGT	Constructing sgRNA cloning vector
PyTFL-g04-131B-R	AAACACAACACACATGTCTGTCACT	Constructing sgRNA cloning vector
PyTFL-g04-131A-F	GATTGTGACAGACATGTGTGTTGT	Constructing sgRNA cloning vector
PyTFL-g04-131A-R	AAACACAACACACATGTCTGTCAC	Constructing sgRNA cloning vector
pbZIP-g3-131B2-F	GGTCATTGCCAGGGTTGTGAGTAAA	Constructing sgRNA cloning vector
pbZIP-g3-131B2-R	AAACTTTACTCACAACCCTGGCAAT	Constructing sgRNA cloning vector
pDFR-g01-131B2-F	GGTCACAGAGAAAGCGGGCGTGAGC	Constructing sgRNA cloning vector
pDFR-g01-131B2-R	AAACGCTCACGCCCGCTTTCTCTGT	Constructing sgRNA cloning vector
pDFR-g02-131B2-F	GGTCACGGTTGACGCACGAGCGTGG	Constructing sgRNA cloning vector
pDFR-g02-131B2-R	AAACCCACGCTCGTGCGTCAACCGT	Constructing sgRNA cloning vector
pDFR-g03-131B2-F	GGTCACTGTTTTATCTCAGCTTCCG	Constructing sgRNA cloning vector
pDFR-g03-131B2-R	AAACCGGAAGCTGAGATAAAACAGT	Constructing sgRNA cloning vector
pDFR-g04-131B2-F	GGTCATTCTCCCTGATCTAATGGAG	Constructing sgRNA cloning vector
pDFR-g04-131B2-R	AAACCTCCATTAGATCAGGGAGAAT	Constructing sgRNA cloning vector
pANS-g01-132B2-F	GGTCATGCAGGGCCTGCATTGTTAT	Constructing sgRNA cloning vector
pANS-g01-132B2-R	AAACATAACAATGCAGGCCCTGCAT	Constructing sgRNA cloning vector
pANS-g02-132B2-F	GGTCAGCGTGACCAAATGAGTAGT	Constructing sgRNA cloning vector
pANS-g02-132B2-R	AAACACTACTCATTTGGTCACGCT	Constructing sgRNA cloning vector
pANS-g03-132B2-F	GGTCATGATGAAGCAATGGTTTAAG	Constructing sgRNA cloning vector
pANS-g03-132B2-R	AAACCTTAAACCATTGCTTCATCAT	Constructing sgRNA cloning vector
pANS-g04-132B2-F	GGTCACGCTCACTTACTCTTGCTAG	Constructing sgRNA cloning vector
pANS-g04-132B2-R	AAACCTAGCAAGAGTAAGTGAGCGT	Constructing sgRNA cloning vector
pUFGT-g01-133B2-F	GGTCAATCCGGTGGGCCCTCTGGG	Constructing sgRNA cloning vector
pUFGT-g01-133B2-R	AAACCCCAGAGGGCCCACCGGATT	Constructing sgRNA cloning vector
pUFGT-g02-133B2-F	GGTCATAGTAAAATTGGGAGTGCCG	Constructing sgRNA cloning vector
pUFGT-g02-133B2-R	AAACCGGCACTCCCAATTTTACTAT	Constructing sgRNA cloning vector
pUFGT-g03-133B2-F	GGTCATAGTAATCCGGTGGGCCCTC	Constructing sgRNA cloning vector
pUFGT-g03-133B2-R	AAACGAGGGCCCACCGGATTACTAT	Constructing sgRNA cloning vector
pUFGT-g04-133B2-F	GGTCATGCAAATCAAGTAGTCTTGG	Constructing sgRNA cloning vector
pUFGT-g04-133B2-R	AAACCCAAGACTACTTGATTTGCAT	Constructing sgRNA cloning vector
M10-sg01-141Aac-F	GGCACAGATTCATGGAGAGGGAAAG	Constructing sgRNA cloning vector
M10-sg01-141Aac-R	GGCCCTTTCCCTCTCCATGAATCTG	Constructing sgRNA cloning vector
M10-sg02-141Aac-F	GGCACCTAGAAGACTTCCAGGAAGA	Constructing sgRNA cloning vector
M10-sg02-141Aac-R	GGCCTCTTCCTGGAAGTCTTCTAGG	Constructing sgRNA cloning vector
M10-sg03-141Aac-F	GGCACCTTAAGCAGTAAAGAACCAA	Constructing sgRNA cloning vector
M10-sg03-141Aac-R	GGCCTTGGTTCTTTACTGCTTAAGG	Constructing sgRNA cloning vector
M10-sg04-141Aac-F	GGCACAAAAATAAATCTCAAGAAAC	Constructing sgRNA cloning vector
M10-sg04-141Aac-R	GGCCGTTTCTTGAGATTTATTTTTG	Constructing sgRNA cloning vector
M10-sg01-141Bh-F	AGCACAGATTCATGGAGAGGGAAAG	Constructing sgRNA cloning vector
M10-sg02-141Bh-F	AGCACCTAGAAGACTTCCAGGAAGA	Constructing sgRNA cloning vector
M10-sg03-141Bh-F	AGCACCTTAAGCAGTAAAGAACCAA	Constructing sgRNA cloning vector
M10-sg04-141Bh-F	AGCACAAAAATAAATCTCAAGAAAC	Constructing sgRNA cloning vector
M114-sg01-141Aac-F	GGCACAAAAGCATGGAGATGGAAAG	Constructing sgRNA cloning vector
M114-sg01-141Aac-R	GGCCCTTTCCATCTCCATGCTTTTG	Constructing sgRNA cloning vector
M114-sg02-141Aac-F	GGCACAACTATTTGAAGCCGAATCT	Constructing sgRNA cloning vector
M114-sg02-141Aac-R	GGCCAGATTCGGCTTCAAATAGTTG	Constructing sgRNA cloning vector
M114-sg03-141Aac-F	GGCACTGAGGCAGTACGTTGAAAAG	Constructing sgRNA cloning vector
M114-sg03-141Aac-R	GGCCCTTTTCAACGTACTGCCTCAG	Constructing sgRNA cloning vector
M114-sg04-141Aac-F	GGCACGATCTATTTCATCCTCTGTG	Constructing sgRNA cloning vector
M114-sg04-141Aac-R	GGCCCACAGAGGATGAAATAGATCG	Constructing sgRNA cloning vector
M114-sg01-141Bh-F	AGCACAAAAGCATGGAGATGGAAAG	Constructing sgRNA cloning vector
M114-sg02-141Bh-F	AGCACAACTATTTGAAGCCGAATCT	Constructing sgRNA cloning vector
M114-sg03-141Bh-F	AGCACTGAGGCAGTACGTTGAAAAG	Constructing sgRNA cloning vector
M114-sg04-141Bh-F	AGCACGATCTATTTCATCCTCTGTG	Constructing sgRNA cloning vector
pbZIP-g01-131B2-F	GGTCACTTCCTTTTACTCACAACCC	Constructing sgRNA cloning vector
pbZIP-g01-131B2-R	AAACGGGTTGTGAGTAAAAGGAAGT	Constructing sgRNA cloning vector
pbZIP-g02-132B2-F	GGTCATGAAATGATACACAATATTA	Constructing sgRNA cloning vector
pbZIP-g02-132B2-R	AAACTAATATTGTGTATCATTTCAT	Constructing sgRNA cloning vector
pbZIP-g03-131B2-F	GGTCAGCGCGTTTAGATTAGTTGCC	Constructing sgRNA cloning vector
pbZIP-g03-131B2-R	AAACGGCAACTAATCTAAACGCGCT	Constructing sgRNA cloning vector
pbZIP-g04-132B2-F	GGTCACTAGGAAGAAGAGTGTCGTG	Constructing sgRNA cloning vector
pbZIP-g04-132B2-R	AAACCACGACACTCTTCTTCCTAGT	Constructing sgRNA cloning vector
pM114-g01-131B2-F	GGTCAGAGCAGTCATGCACGTCGG	Constructing sgRNA cloning vector
pM114-g01-131B2-R	AAACCCGACGTGCATGACTGCTCT	Constructing sgRNA cloning vector
pM114-g02-132B2-F	GGTCAGAAATACAACCTATCGTCTC	Constructing sgRNA cloning vector
pM114-g02-132B2-R	AAACGAGACGATAGGTTGTATTTCT	Constructing sgRNA cloning vector
pM114-g03-131B2-F	GGTCATGGAGAGCAGTCATGCACGT	Constructing sgRNA cloning vector
pM114-g03-131B2-R	AAACACGTGCATGACTGCTCTCCAT	Constructing sgRNA cloning vector
pM114-g04-132B2-F	GGTCAAAACGAATAGGTGTCAATT	Constructing sgRNA cloning vector
pM114-g04-132B2-R	AAACAATTGACACCTATTCGTTTT	Constructing sgRNA cloning vector
pM10-g01-131B2-F	GGTCAGAGTCTATGAAGTGGGTAGC	Constructing sgRNA cloning vector
pM10-g01-131B2-R	AAACGCTACCCACTTCATAGACTCT	Constructing sgRNA cloning vector
pM10-g02-132B2-F	GGTCATATCCATAGCGTTAACGTCA	Constructing sgRNA cloning vector
pM10-g02-132B2-R	AAACTGACGTTAACGCTATGGATAT	Constructing sgRNA cloning vector
pM10-g03-131B2-F	GGTCATCTTTCTGGAGTCTATGAAG	Constructing sgRNA cloning vector
pM10-g03-131B2-R	AAACCTTCATAGACTCCAGAAAGAT	Constructing sgRNA cloning vector
pM10-g04-132B2-F	GGTCAGTTAACGCTATGGATACCAT	Constructing sgRNA cloning vector
pM10-g04-132B2-R	AAACATGGTATCCATAGCGTTAACT	Constructing sgRNA cloning vector
pb3-g01-131B2-F	GGTCATTATTTCAGAGGGAGAGTTA	Constructing sgRNA cloning vector
pb3-g01-131B2-R	AAACTAACTCTCCCTCTGAAATAAT	Constructing sgRNA cloning vector
pb3-g02-132B2-F	GGTCAGTGAGAAGGCAGCAGAAAGG	Constructing sgRNA cloning vector
pb3-g02-132B2-R	AAACCCTTTCTGCTGCCTTCTCACT	Constructing sgRNA cloning vector
pTC14-F2	caagcctgattgggagaaaa	Constructing multiplexed sgRNA cloning vector
M13-R1	TTTGAGACACGGGCCAGAGCTGC	Constructing multiplexed sgRNA cloning vector
HH-KpnI-12b-F	TGGGACggtacctagaccCTGATGAGTCCGTGAG	Constructing multiplexed sgRNA cloning vector
HH-KpnI-F	TGGGACggtaccaaattaCTGATGAGTCCGTGAG	Constructing multiplexed sgRNA cloning vector
HDV-EcoRI-R	tgggtcgaattcGTCCCATTCGCCATGCCGAA	Constructing multiplexed sgRNA cloning vector
dCas9-R1	ttatcagcagctggaactccg	Identifying transgenic stable calli
zCas9-R1	ttgaacttctttgagggcacc	Identifying transgenic stable calli
M13-F1	TTCCCAGTCACGACGTTGTAAAAC	Identifying transgenic stable calli
AaCas12b-R	CAAGGAGTTCAGCCTTGCAT	Identifying transgenic stable calli
LbCas12a-R	CGCGATCTCTTTCCTCAGATT	Identifying transgenic stable calli
Mb2Cas12a-R	GAGTTTCACCTCTCCCATCATG	Identifying transgenic stable calli
pCGS710-35S-F	aggacacgctgaaatcacca	Identifying transgenic stable calli
pCGS710-colony-R	ccggtgatattctcattttagcc	Identifying transgenic stable calli
M114-9sg123-F	ATGAGGAAGGGTGCCTGGA	Amplifying the PyMYB114-sgRNA01,02,03 target site
M114-9sg123-R	TAACTAGCTCATACATGCATGC	Amplifying the PyMYB114-sgRNA01,02,03 target site
M10-9sg12-F	TGCCTGGACTCGAGAGGAAG	Amplifying the PyMYB10-sgRNA01,02 target site
M10-9sg12-R	TGAATGGCCCGATGAGCC	Amplifying the PyMYB10-sgRNA01,02 target site
M10-9sg3-F	GCGGATCGATTCTCGCATGAA	Amplifying the PyMYB10-sgRNA03 target site
M10-9sg3-R	CACATGATCTTGCCGACAGTCG	Amplifying the PyMYB10-sgRNA03 target site
M169-9sg1234-F	GGGTGAGTTGATTTTGGTGAG	Amplifying the PyMYB169-sgRNA01,02,03,04 target site
M169-9sg1234-R	GCCAAGTTGAGCATGAAGATC	Amplifying the PyMYB169-sgRNA01,02,03,04 target site
NSC-9sg1234-F	ATGTCTGATGATCAAATGAGTC	Amplifying the PyNSC-sgRNA01,02,03,04 target site
NSC-9sg1234-R	GGTTTCATGAGTGTTGCTT	Amplifying the PyNSC-sgRNA01,02,03,04 target site
M169-9sg12-R	GTTAACAAATGTTCTCCCACCCT	Amplifying the PyMYB169-sgRNA01,02 target site
M169-9sg3-F	CCACCTGCAACTAAAATTCATGATT	Amplifying the PyMYB169-sgRNA03 target site
M169-9sg3-R	GCTCAACAACTCTTGAAACTTGC	Amplifying the PyMYB169-sgRNA03 target site
PDS-g1-F	ATGGCGCAGTGGGCTTGT	Amplifying the PyPDS-sgRNA01 target site
PDS-g1-R	GGTTGGACGAGGAGAGGCTC	Amplifying the PyPDS-sgRNA01 target site
PDS-g2-F	GGCTCAGAGCTGGAGATTTTCAA	Amplifying the PyPDS-sgRNA02 target site
PDS-g2-R	TTGCAGTTGCCAGACCAGC	Amplifying the PyPDS-sgRNA02 target site
PDS-g3-6-F	TCGTCCAACCAAGCCGTTAA	Amplifying the PyPDS-sgRNA03,06 target site
PDS-g3-6-R	acttcccttgtagtcccact	Amplifying the PyPDS-sgRNA03,06 target site
PDS-g4-F	CATCTTCTGTCCAAGGTGAATG	Amplifying the PyPDS-sgRNA04 target site
PDS-g4-R	GTGCAAGCATTGGTTGTCAA	Amplifying the PyPDS-sgRNA04 target site
PDS-g5-F	CCAGAGTAGCATTCCTTGCG	Amplifying the PyPDS-sgRNA05 target site
PDS-g5-R	CCAGTTTTCAGGCAATAGAAGC	Amplifying the PyPDS-sgRNA05 target site
GID1-g1-2-F	GAGAAGGCCAGATTAGGTGC	Amplifying the PyGID1-sgRNA01,02 target site
GID1-g1-2-R	CATCTTCAGAACATGATGAACTCG	Amplifying the PyGID1-sgRNA01,02 target site
GID1-g4-F	CGCGAAACTAGCCTGCTAAG	Amplifying the PyGID1-sgRNA04 target site
GID1-g4-R	CTGCCCACCAAACATAGGG	Amplifying the PyGID1-sgRNA04 target site
GID1-g5-F	CCCCGCTGAACATTGTTG	Amplifying the PyGID1-sgRNA05 target site
GID1-g5-R	CCCTATCTTCTCCCTCAGGG	Amplifying the PyGID1-sgRNA05 target site
TFL-g1-2-F	ATGTCTGTCACTTACAACACCAA	Amplifying the PyTFL-sgRNA01, 02 target site
TFL-g1-2-R	GTATCTAGGTTAACCTTCCACCTT	Amplifying the PyTFL-sgRNA01, 02 target site
TFL-g3-F	GTGCTTGTTATACCTTTGCCG	Amplifying the PyTFL-sgRNA03 target site
TFL-g3-R	CTAGCGTCTTCTAGCTGCAG	Amplifying the PyTFL-sgRNA03 target site
TFL-g4-F	ATGGCAAGAGTCCCGGAG	Amplifying the PyTFL-sgRNA04 target site
TFL-g4-R	TTAGATAAGGGTCACTAGGGCC	Amplifying the PyTFL-sgRNA04 target site
M114-cr345-b2-F1	CGATGTGTGCAGGTCTAAACAGATGCA	High-throughput sequencing primer with barcode for PyMYB114-Cas12a
M114-cr345-b26-R	ATGAGCAACTAGCTCATACATGCATGC	High-throughput sequencing primer with barcode for PyMYB114-Cas12a
M114-cr345-b27-R	ATTCCTAACTAGCTCATACATGCATGC	High-throughput sequencing primer with barcode for PyMYB114-Cas12a
M114-cr345-b28-R	CAAAAGAACTAGCTCATACATGCATGC	High-throughput sequencing primer with barcode for PyMYB114-Cas12a
M114-cr345-b29-R	CAACTAAACTAGCTCATACATGCATGC	High-throughput sequencing primer with barcode for PyMYB114-Cas12a
M114-cr345-b30-R	CACCGGAACTAGCTCATACATGCATGC	High-throughput sequencing primer with barcode for PyMYB114-Cas12a
M114-cr345-b31-R	CACGATAACTAGCTCATACATGCATGC	High-throughput sequencing primer with barcode for PyMYB114-Cas12a
M114-cr345-b32-R	CACTCAAACTAGCTCATACATGCATGC	High-throughput sequencing primer with barcode for PyMYB114-Cas12a
M114-cr345-b33-R	CAGGCGAACTAGCTCATACATGCATGC	High-throughput sequencing primer with barcode for PyMYB114-Cas12a
M114-cr345-b34-R	CATGGCAACTAGCTCATACATGCATGC	High-throughput sequencing primer with barcode for PyMYB114-Cas12a
M114-cr345-b38-R	CTAGCTAACTAGCTCATACATGCATGC	High-throughput sequencing primer with barcode for PyMYB114-Cas12a
M114-cr345-b39-R	CTATACAACTAGCTCATACATGCATGC	High-throughput sequencing primer with barcode for PyMYB114-Cas12a
M114-cr345-b40-R	CTCAGAAACTAGCTCATACATGCATGC	High-throughput sequencing primer with barcode for PyMYB114-Cas12a
M114-cr345-b44-R	TATAATAACTAGCTCATACATGCATGC	High-throughput sequencing primer with barcode for PyMYB114-Cas12a
M114-cr345-b45-R	TCATTCAACTAGCTCATACATGCATGC	High-throughput sequencing primer with barcode for PyMYB114-Cas12a
M114-cr345-b46-R	TCCCGAAACTAGCTCATACATGCATGC	High-throughput sequencing primer with barcode for PyMYB114-Cas12a
M114-cr345-b47-R	TCGAAGAACTAGCTCATACATGCATGC	High-throughput sequencing primer with barcode for PyMYB114-Cas12a
M114-cr345-b48-R	TCGGCAAACTAGCTCATACATGCATGC	High-throughput sequencing primer with barcode for PyMYB114-Cas12a
M114-cr345-b19-R	GTGAAAAACTAGCTCATACATGCATGC	High-throughput sequencing primer with barcode for PyMYB114-Cas12a
M10-cr1/2-b2-F1	CGATGTGGAGGGATATAACGTTAACTTGAG	High-throughput sequencing primer with barcode for PyMYB10-Cas12a
M10-cr1/2-b20-R1	GTGGCCTTAGAATGAAATACTAGTGAAATGC	High-throughput sequencing primer with barcode for PyMYB10-Cas12a
M10-cr1/2-b21-R1	GTTTCGTTAGAATGAAATACTAGTGAAATGC	High-throughput sequencing primer with barcode for PyMYB10-Cas12a
M10-cr1/2-b22-R1	CGTACGTTAGAATGAAATACTAGTGAAATGC	High-throughput sequencing primer with barcode for PyMYB10-Cas12a
M10-cr1/2-b23-R1	GAGTGGTTAGAATGAAATACTAGTGAAATGC	High-throughput sequencing primer with barcode for PyMYB10-Cas12a
M10-cr1/2-b24-R1	GGTAGCTTAGAATGAAATACTAGTGAAATGC	High-throughput sequencing primer with barcode for PyMYB10-Cas12a
M10-cr1/2-b25-R1	ACTGATTTAGAATGAAATACTAGTGAAATGC	High-throughput sequencing primer with barcode for PyMYB10-Cas12a
M10-cr1/2-b35-R1	CATTTTTTAGAATGAAATACTAGTGAAATGC	High-throughput sequencing primer with barcode for PyMYB10-Cas12a
M10-cr1/2-b36-R1	CCAACATTAGAATGAAATACTAGTGAAATGC	High-throughput sequencing primer with barcode for PyMYB10-Cas12a
M10-cr1/2-b37-R1	CGGAATTTAGAATGAAATACTAGTGAAATGC	High-throughput sequencing primer with barcode for PyMYB10-Cas12a
M10-cr1/2-b41-R1	GACGACTTAGAATGAAATACTAGTGAAATGC	High-throughput sequencing primer with barcode for PyMYB10-Cas12a
M10-cr1/2-b42-R1	TAATCGTTAGAATGAAATACTAGTGAAATGC	High-throughput sequencing primer with barcode for PyMYB10-Cas12a
M10-cr1/2-b43-R1	TACAGCTTAGAATGAAATACTAGTGAAATGC	High-throughput sequencing primer with barcode for PyMYB10-Cas12a
M10-cr1-b1-F	ATCACGATGGAGGGATATAACGTTAACTT	High-throughput sequencing primer with barcode for PyMYB10-Cas12a
M10-cr1-b2-R	CGATGTGCAAGTATGACCGTTAAACAC	High-throughput sequencing primer with barcode for PyMYB10-Cas12a
M10-cr4-b3-F	TTAGGCCATGCATGTAATGTACTCAGG	High-throughput sequencing primer with barcode for PyMYB10-Cas12a
M10-cr4-b4-R	TGACCATTGACGACGACGTTTGTG	High-throughput sequencing primer with barcode for PyMYB10-Cas12a
M10-cr2-b5-F	ACAGTGATGGAGGGATATAACGTTAACTT	High-throughput sequencing primer with barcode for PyMYB10-Cas12a
M10-cr2-b6-R	GCCAATGCAAGTATGACCGTTAAACAC	High-throughput sequencing primer with barcode for PyMYB10-Cas12a
M10-cr5-b7-F	CAGATCCATGCATGTAATGTACTCAGG	High-throughput sequencing primer with barcode for PyMYB10-Cas12a
M10-cr5-b8-R	ACTTGATTGACGACGACGTTTGTG	High-throughput sequencing primer with barcode for PyMYB10-Cas12a
M10-cr3-b9-F	GATCAGGAGGAGGGCCATGTTGAGAGA	High-throughput sequencing primer with barcode for PyMYB10-Cas12a
M10-cr3-b10-R	TAGCTTACCATTTGCGATCCTGATCC	High-throughput sequencing primer with barcode for PyMYB10-Cas12a
M10-cr6-b11-F	GGCTACCAGCAGAAGATTTAAGTACGCC	High-throughput sequencing primer with barcode for PyMYB10-Cas12a
M10-cr6-b12-R	CTTGTAATGATTCCAAAGGTCCATGCT	High-throughput sequencing primer with barcode for PyMYB10-Cas12a
M114-cr1-b13-F	AGTCAAATGAGGAAGGGTGCCTGG	High-throughput sequencing primer with barcode for PyMYB114-Cas12a
M114-cr1-b14-R	AGTTCCACCACCTCTGTCTGCAGC	High-throughput sequencing primer with barcode for PyMYB114-Cas12a
M114-cr3-b15-F	ATGTCAGTTGTCCTTCAGTTTGGTTATCTAG	High-throughput sequencing primer with barcode for PyMYB114-Cas12a
M114-cr3-b16-R	CCGTCCAACTAGCTCATACATGCATGC	High-throughput sequencing primer with barcode for PyMYB114-Cas12a
M114-cr2-b17-F	GTAGAGATGAGGAAGGGTGCCTGG	High-throughput sequencing primer with barcode for PyMYB114-Cas12a
M114-cr2-b18-R	GTCCGCACCACCTCTGTCTGCAGC	High-throughput sequencing primer with barcode for PyMYB114-Cas12a
M114-cr4-b19-F	GTGAAAGTTGTCCTTCAGTTTGGTTATCTAG	High-throughput sequencing primer with barcode for PyMYB114-Cas12a
M114-cr4-b20-R	GTGGCCAACTAGCTCATACATGCATGC	High-throughput sequencing primer with barcode for PyMYB114-Cas12a
M114-cr1-b21-F	GTTTCGATGAGGAAGGGTGCCTGG	High-throughput sequencing primer with barcode for PyMYB114-Cas12a
M114-cr1-b22-R	CGTACGACCACCTCTGTCTGCAGC	High-throughput sequencing primer with barcode for PyMYB114-Cas12a
M114-cr5-b23-F	GAGTGGGTTGTCCTTCAGTTTGGTTATCTAG	High-throughput sequencing primer with barcode for PyMYB114-Cas12a
M114-cr5-b24-R	GGTAGCAACTAGCTCATACATGCATGC	High-throughput sequencing primer with barcode for PyMYB114-Cas12a
M10-cr1-b25-F	ACTGATATGGAGGGATATAACGTTAACTT	High-throughput sequencing primer with barcode for PyMYB10-Cas12a
M10-cr1-b26-R	ATGAGCGCAAGTATGACCGTTAAACAC	High-throughput sequencing primer with barcode for PyMYB10-Cas12a
M114-cr1-b27-F	ATTCCTATGAGGAAGGGTGCCTGG	High-throughput sequencing primer with barcode for PyMYB114-Cas12a
M114-cr1-b28-R	CAAAAGACCACCTCTGTCTGCAGC	High-throughput sequencing primer with barcode for PyMYB114-Cas12a
M10-cr2-b29-F	CAACTAATGGAGGGATATAACGTTAACTT	High-throughput sequencing primer with barcode for PyMYB10-Cas12a
M10-cr2-b30-R	CACCGGGCAAGTATGACCGTTAAACAC	High-throughput sequencing primer with barcode for PyMYB10-Cas12a
M114-cr2-b31-F	CACGATATGAGGAAGGGTGCCTGG	High-throughput sequencing primer with barcode for PyMYB114-Cas12a
M114-cr2-b32-R	CACTCAACCACCTCTGTCTGCAGC	High-throughput sequencing primer with barcode for PyMYB114-Cas12a
M10-cr3-b33-F	CAGGCGGAGGAGGGCCATGTTGAGAGA	High-throughput sequencing primer with barcode for PyMYB10-Cas12a
M10-cr3-b34-R	CATGGCACCATTTGCGATCCTGATCC	High-throughput sequencing primer with barcode for PyMYB10-Cas12a
M114-cr3-b35-F	CATTTTGTTGTCCTTCAGTTTGGTTATCTAG	High-throughput sequencing primer with barcode for PyMYB114-Cas12a
M114-cr3-b36-R	CCAACAAACTAGCTCATACATGCATGC	High-throughput sequencing primer with barcode for PyMYB114-Cas12a
M10-cr4-b37-F	CGGAATCATGCATGTAATGTACTCAGG	High-throughput sequencing primer with barcode for PyMYB10-Cas12a
M10-cr4-b38-R	CTAGCTTTGACGACGACGTTTGTG	High-throughput sequencing primer with barcode for PyMYB10-Cas12a
M114-cr6-b39-F	CTATACCTGAAACCGTGATCCTTACAATT	High-throughput sequencing primer with barcode for PyMYB114-Cas12a
M114-cr6-b40-R	CTCAGACTCTAGCCCTCCGTGGTT	High-throughput sequencing primer with barcode for PyMYB114-Cas12a
M10-sg01-12b2-F	CGATGTATGGAGGGATATAACGTTAAC	High-throughput sequencing primer with barcode for PyMYB10-Cas12b
M10-sg01-12b3-R	TTAGGCCGTTAAACACATTAACATGTTC	High-throughput sequencing primer with barcode for PyMYB10-Cas12b
M10-sg02-12b2-F	CGATGTGTCGCTTTATTCATCTTATTTTT	High-throughput sequencing primer with barcode for PyMYB10-Cas12b
M10-sg02-12b5-R	ACAGTGTGGTTCTTTACTGCTTAAGT	High-throughput sequencing primer with barcode for PyMYB10-Cas12b
M10-sg03-12b2-F	CGATGTGCGGATCGATTCTCGCATGAA	High-throughput sequencing primer with barcode for PyMYB10-Cas12b
M10-sg03-12b7-R	CAGATCTGGGACATGCAGCCCTTT	High-throughput sequencing primer with barcode for PyMYB10-Cas12b
M10-sg04-12b2-F	CGATGTCAGGTGGTCATTGATTGCTA	High-throughput sequencing primer with barcode for PyMYB10-Cas12b
M10-sg04-12b9-R	GATCAGTTGACGACGACGTTTGTG	High-throughput sequencing primer with barcode for PyMYB10-Cas12b
M114-sg01/03-12b2-F	CGATGTATGAGGAAGGGTGCCTGG	High-throughput sequencing primer with barcode for PyMYB114-Cas12b
M114-sg01-12b4-R	TGACCACTGCATCTGTTTAGACCTGCAC	High-throughput sequencing primer with barcode for PyMYB114-Cas12b
M114-sg02/04-12b2-F	CGATGTAGTTTGGTTATCTAGAAACTTG	High-throughput sequencing primer with barcode for PyMYB114-Cas12b
M114-sg02-12b6-R	GCCAATAGCTCATACATGCATGCA	High-throughput sequencing primer with barcode for PyMYB114-Cas12b
M114-sg03-12b8-R	ACTTGACTGCATCTGTTTAGACCTGCAC	High-throughput sequencing primer with barcode for PyMYB114-Cas12b
M114-sg04-12b10-R	TAGCTTAGCTCATACATGCATGCA	High-throughput sequencing primer with barcode for PyMYB114-Cas12b
PDS-g1-b1-F	ATCACGAAGCAACGAAACAGTCCC	High-throughput sequencing primer with barcode for PyPDS-Cas9
PDS-g1-b2-R	CGATGTGGTCTTGGATAATCAACGC	High-throughput sequencing primer with barcode for PyPDS-Cas9
PDS-g1-b3-F	TTAGGCAAGCAACGAAACAGTCCC	High-throughput sequencing primer with barcode for PyPDS-Cas9
PDS-g1-b4-R	TGACCAGGTCTTGGATAATCAACGC	High-throughput sequencing primer with barcode for PyPDS-Cas9
PDS-g1-b5-F	ACAGTGAAGCAACGAAACAGTCCC	High-throughput sequencing primer with barcode for PyPDS-Cas9
PDS-g1-b6-R	GCCAATGGTCTTGGATAATCAACGC	High-throughput sequencing primer with barcode for PyPDS-Cas9
PDS-g1-b7-F	CAGATCAAGCAACGAAACAGTCCC	High-throughput sequencing primer with barcode for PyPDS-Cas9
PDS-g1-b8-R	ACTTGAGGTCTTGGATAATCAACGC	High-throughput sequencing primer with barcode for PyPDS-Cas9
PDS-g1-b9-F	GATCAGAAGCAACGAAACAGTCCC	High-throughput sequencing primer with barcode for PyPDS-Cas9
PDS-g1-b10-R	TAGCTTGGTCTTGGATAATCAACGC	High-throughput sequencing primer with barcode for PyPDS-Cas9
PDS-g3-b11-F	GGCTACgtctcataggaatcctgtatg	High-throughput sequencing primer with barcode for PyPDS-Cas9
PDS-g3-b12-R	CTTGTAgctatgaaacatgtaagttataac	High-throughput sequencing primer with barcode for PyPDS-Cas9
PDS-g3-b13-F	AGTCAAgtctcataggaatcctgtatg	High-throughput sequencing primer with barcode for PyPDS-Cas9
PDS-g3-b14-R	AGTTCCgctatgaaacatgtaagttataac	High-throughput sequencing primer with barcode for PyPDS-Cas9
PDS-g3-b15-F	ATGTCAgtctcataggaatcctgtatg	High-throughput sequencing primer with barcode for PyPDS-Cas9
PDS-g3-b16-R	CCGTCCgctatgaaacatgtaagttataac	High-throughput sequencing primer with barcode for PyPDS-Cas9
PDS-g3-b17-F	GTAGAGgtctcataggaatcctgtatg	High-throughput sequencing primer with barcode for PyPDS-Cas9
PDS-g3-b18-R	GTCCGCgctatgaaacatgtaagttataac	High-throughput sequencing primer with barcode for PyPDS-Cas9
PDS-g3-b19-F	GTGAAAgtctcataggaatcctgtatg	High-throughput sequencing primer with barcode for PyPDS-Cas9
PDS-g3-b20-R	GTGGCCgctatgaaacatgtaagttataac	High-throughput sequencing primer with barcode for PyPDS-Cas9
PDS-g2-b21-F	GTTTCGGGTGTTTGCCCTTTGAAG	High-throughput sequencing primer with barcode for PyPDS-Cas9
PDS-g2-b22-R	CGTACGCTGCACCAGCAATCACAA	High-throughput sequencing primer with barcode for PyPDS-Cas9
PDS-g2-b23-F	GAGTGGGGTGTTTGCCCTTTGAAG	High-throughput sequencing primer with barcode for PyPDS-Cas9
PDS-g2-b24-R	GGTAGCCTGCACCAGCAATCACAA	High-throughput sequencing primer with barcode for PyPDS-Cas9
PDS-g2-b25-F	ACTGATGGTGTTTGCCCTTTGAAG	High-throughput sequencing primer with barcode for PyPDS-Cas9
PDS-g2-b26-R	ATGAGCCTGCACCAGCAATCACAA	High-throughput sequencing primer with barcode for PyPDS-Cas9
PDS-g2-b27-F	ATTCCTGGTGTTTGCCCTTTGAAG	High-throughput sequencing primer with barcode for PyPDS-Cas9
PDS-g2-b28-R	CAAAAGCTGCACCAGCAATCACAA	High-throughput sequencing primer with barcode for PyPDS-Cas9
PDS-g2-b29-F	CAACTAGGTGTTTGCCCTTTGAAG	High-throughput sequencing primer with barcode for PyPDS-Cas9
PDS-g2-b30-R	CACCGGCTGCACCAGCAATCACAA	High-throughput sequencing primer with barcode for PyPDS-Cas9
PDS-g4-b31-F	CACGATGACAGTTGCACTGTGGAT	High-throughput sequencing primer with barcode for PyPDS-Cas9
PDS-g4-b32-R	CACTCACCTTCCCAGGAACAGAAA	High-throughput sequencing primer with barcode for PyPDS-Cas9
PDS-g4-b33-F	CAGGCGGACAGTTGCACTGTGGAT	High-throughput sequencing primer with barcode for PyPDS-Cas9
PDS-g4-b34-R	CATGGCCCTTCCCAGGAACAGAAA	High-throughput sequencing primer with barcode for PyPDS-Cas9
PDS-g4-b35-F	CATTTTGACAGTTGCACTGTGGAT	High-throughput sequencing primer with barcode for PyPDS-Cas9
PDS-g4-b36-R	CCAACACCTTCCCAGGAACAGAAA	High-throughput sequencing primer with barcode for PyPDS-Cas9
PDS-g4-b37-F	CGGAATGACAGTTGCACTGTGGAT	High-throughput sequencing primer with barcode for PyPDS-Cas9
PDS-g4-b38-R	CTAGCTCCTTCCCAGGAACAGAAA	High-throughput sequencing primer with barcode for PyPDS-Cas9
PDS-g4-b39-F	CTATACGACAGTTGCACTGTGGAT	High-throughput sequencing primer with barcode for PyPDS-Cas9
PDS-g4-b40-R	CTCAGACCTTCCCAGGAACAGAAA	High-throughput sequencing primer with barcode for PyPDS-Cas9
PDS-g5-b41-F	GACGACACAACCTAGCACTTGCTG	High-throughput sequencing primer with barcode for PyPDS-Cas9
PDS-g5-b42-R	TAATCGTGGAGTGGCAAACACATAC	High-throughput sequencing primer with barcode for PyPDS-Cas9
PDS-g5-b43-F	TACAGCACAACCTAGCACTTGCTG	High-throughput sequencing primer with barcode for PyPDS-Cas9
PDS-g5-b44-R	TATAATTGGAGTGGCAAACACATAC	High-throughput sequencing primer with barcode for PyPDS-Cas9
PDS-g5-b45-F	TCATTCACAACCTAGCACTTGCTG	High-throughput sequencing primer with barcode for PyPDS-Cas9
PDS-g5-b46-R	TCCCGATGGAGTGGCAAACACATAC	High-throughput sequencing primer with barcode for PyPDS-Cas9
PDS-g5-b47-F	TCGAAGACAACCTAGCACTTGCTG	High-throughput sequencing primer with barcode for PyPDS-Cas9
PDS-g5-b48-R	TCGGCATGGAGTGGCAAACACATAC	High-throughput sequencing primer with barcode for PyPDS-Cas9
PDS-g5-b1-F	ATCACGACAACCTAGCACTTGCTG	High-throughput sequencing primer with barcode for PyPDS-Cas9
PDS-g5-b3-R	TTAGGCTGGAGTGGCAAACACATAC	High-throughput sequencing primer with barcode for PyPDS-Cas9
PDS-g6-b1-F	ATCACGgtctcataggaatcctgtatg	High-throughput sequencing primer with barcode for PyPDS-Cas9
PDS-g6-b4-R	TGACCAagctatgaaacatgtaagttat	High-throughput sequencing primer with barcode for PyPDS-Cas9
PDS-g6-b5-R	ACAGTGagctatgaaacatgtaagttat	High-throughput sequencing primer with barcode for PyPDS-Cas9
PDS-g6-b6-R	GCCAATagctatgaaacatgtaagttat	High-throughput sequencing primer with barcode for PyPDS-Cas9
PDS-g6-b7-R	CAGATCagctatgaaacatgtaagttat	High-throughput sequencing primer with barcode for PyPDS-Cas9
PDS-g6-b8-R	ACTTGAagctatgaaacatgtaagttat	High-throughput sequencing primer with barcode for PyPDS-Cas9
GID-g2g1-b1-F	ATCACGGCGTTTGCGTTTGAATAC	High-throughput sequencing primer with barcode for PyGID1-Cas9
GID-g2-b9-R	GATCAGCCATATCCCGGAGAATCC	High-throughput sequencing primer with barcode for PyGID1-Cas9
GID-g2-b10-R	TAGCTTCCATATCCCGGAGAATCC	High-throughput sequencing primer with barcode for PyGID1-Cas9
GID-g2-b11-R	GGCTACCCATATCCCGGAGAATCC	High-throughput sequencing primer with barcode for PyGID1-Cas9
GID-g2-b12-R	CTTGTACCATATCCCGGAGAATCC	High-throughput sequencing primer with barcode for PyGID1-Cas9
GID-g2-b13-R	AGTCAACCATATCCCGGAGAATCC	High-throughput sequencing primer with barcode for PyGID1-Cas9
GID-g4-b1-F	ATCACGACCTGTGAACAAGGAGG	High-throughput sequencing primer with barcode for PyGID1-Cas9
GID-g4-b14-R	AGTTCCATCGCCAGCGAGATAGA	High-throughput sequencing primer with barcode for PyGID1-Cas9
GID-g4-b15-R	ATGTCAATCGCCAGCGAGATAGA	High-throughput sequencing primer with barcode for PyGID1-Cas9
GID-g4-b16-R	CCGTCCATCGCCAGCGAGATAGA	High-throughput sequencing primer with barcode for PyGID1-Cas9
GID-g4-b17-R	GTAGAGATCGCCAGCGAGATAGA	High-throughput sequencing primer with barcode for PyGID1-Cas9
GID-g4-b18-R	GTCCGCATCGCCAGCGAGATAGA	High-throughput sequencing primer with barcode for PyGID1-Cas9
GID-g1-b19-R	GTGAAACCATATCCCGGAGAATCC	High-throughput sequencing primer with barcode for PyGID1-Cas9
GID-g1-b20-R	GTGGCCCCATATCCCGGAGAATCC	High-throughput sequencing primer with barcode for PyGID1-Cas9
GID-g1-b21-R	GTTTCGCCATATCCCGGAGAATCC	High-throughput sequencing primer with barcode for PyGID1-Cas9
GID-g1-b22-R	CGTACGCCATATCCCGGAGAATCC	High-throughput sequencing primer with barcode for PyGID1-Cas9
GID-g1-b23-R	GAGTGGCCATATCCCGGAGAATCC	High-throughput sequencing primer with barcode for PyGID1-Cas9
GID-g5-b1-F	ATCACGTCTCTGTGAACTATCGCCG	High-throughput sequencing primer with barcode for PyGID1-Cas9
GID-g5-b24-R	GGTAGCCCCACCAAACATAGGGTT	High-throughput sequencing primer with barcode for PyGID1-Cas9
GID-g5-b25-R	ACTGATCCCACCAAACATAGGGTT	High-throughput sequencing primer with barcode for PyGID1-Cas9
GID-g5-b26-R	ATGAGCCCCACCAAACATAGGGTT	High-throughput sequencing primer with barcode for PyGID1-Cas9
GID-g5-b27-R	ATTCCTCCCACCAAACATAGGGTT	High-throughput sequencing primer with barcode for PyGID1-Cas9
GID-g5-b28-R	CAAAAGCCCACCAAACATAGGGTT	High-throughput sequencing primer with barcode for PyGID1-Cas9
TFL-g1-b1-F	ATCACGATGTCTGTCACTTACAACAC	High-throughput sequencing primer with barcode for PyTFL-Cas9
TFL-g1-b29-R	CAACTAGTCATCACCTGCAAGATT	High-throughput sequencing primer with barcode for PyTFL-Cas9
TFL-g1-b30-R	CACCGGGTCATCACCTGCAAGATT	High-throughput sequencing primer with barcode for PyTFL-Cas9
TFL-g1-b31-R	CACGATGTCATCACCTGCAAGATT	High-throughput sequencing primer with barcode for PyTFL-Cas9
TFL-g1-b32-R	CACTCAGTCATCACCTGCAAGATT	High-throughput sequencing primer with barcode for PyTFL-Cas9
TFL-g1-b33-R	CAGGCGGTCATCACCTGCAAGATT	High-throughput sequencing primer with barcode for PyTFL-Cas9
TFL-g2-b1-F	ATCACGCCCTAACCCTTACTCTCCC	High-throughput sequencing primer with barcode for PyTFL-Cas9
TFL-g2-b34-R	CATGGCGTATCTAGGTTAACCTTCCACC	High-throughput sequencing primer with barcode for PyTFL-Cas9
TFL-g2-b35-R	CATTTTGTATCTAGGTTAACCTTCCACC	High-throughput sequencing primer with barcode for PyTFL-Cas9
TFL-g2-b36-R	CCAACAGTATCTAGGTTAACCTTCCACC	High-throughput sequencing primer with barcode for PyTFL-Cas9
TFL-g2-b37-R	CGGAATGTATCTAGGTTAACCTTCCACC	High-throughput sequencing primer with barcode for PyTFL-Cas9
TFL-g2-b38-R	CTAGCTGTATCTAGGTTAACCTTCCACC	High-throughput sequencing primer with barcode for PyTFL-Cas9
TFL-g3-b1-F	ATCACGGCACCACAGATGCCACA	High-throughput sequencing primer with barcode for PyTFL-Cas9
TFL-g3-b39-R	CTATACCGAAGCTTCGAGTGCTG	High-throughput sequencing primer with barcode for PyTFL-Cas9
TFL-g3-b40-R	CTCAGACGAAGCTTCGAGTGCTG	High-throughput sequencing primer with barcode for PyTFL-Cas9
TFL-g3-b41-R	GACGACCGAAGCTTCGAGTGCTG	High-throughput sequencing primer with barcode for PyTFL-Cas9
TFL-g3-b42-R	TAATCGCGAAGCTTCGAGTGCTG	High-throughput sequencing primer with barcode for PyTFL-Cas9
TFL-g3-b43-R	TACAGCCGAAGCTTCGAGTGCTG	High-throughput sequencing primer with barcode for PyTFL-Cas9
TFL-g4-b1-F	ATCACGATGGCAAGAGTCCCGGAG	High-throughput sequencing primer with barcode for PyTFL-Cas9
TFL-g4-b44-R	TATAATAGGGAGTAATACAACGATGG	High-throughput sequencing primer with barcode for PyTFL-Cas9
TFL-g4-b45-R	TCATTCAGGGAGTAATACAACGATGG	High-throughput sequencing primer with barcode for PyTFL-Cas9
TFL-g4-b46-R	TCCCGAAGGGAGTAATACAACGATGG	High-throughput sequencing primer with barcode for PyTFL-Cas9
TFL-g4-b47-R	TCGAAGAGGGAGTAATACAACGATGG	High-throughput sequencing primer with barcode for PyTFL-Cas9
TFL-g4-b48-R	TCGGCAAGGGAGTAATACAACGATGG	High-throughput sequencing primer with barcode for PyTFL-Cas9
GAPDH-F	GTGCCCACTGTTGATGTTTCC	Amplifying reference gene in qRT-PCR
GAPDH-R	CCTTCTGACTCCTCCTTGATAGC	Amplifying reference gene in qRT-PCR
PyDFR-qPCR-F	GGTTTCATCGGCTCTTGGC	qRT-PCR for PyDFR
PyDFR-qPCR-R	CCTTCTTCTGATTCGTGGGGT	qRT-PCR for PyDFR
PyUFGT-qPCR-F	CCTTCCCTTTTGCCACTCA	qRT-PCR for PyUFGT
PyUFGT-qPCR-R	CAGCCACATCGTACACCCTTA	qRT-PCR for PyUFGT
PyANS-qPCR-F	GAGCAGAAGGAGAAGTAT	qRT-PCR for PyANS
PyANS-qPCR-R	ACAGTGGAAGAAGTAGTC	qRT-PCR for PyANS
PyMYB114-qPCR-F	GCCACATCCGTCATAAGACCTC	qRT-PCR for PyMYB114
PyMYB114-qPCR-R	GCCACTCATGTGTAACCCTTC	qRT-PCR for PyMYB114
PybHLH3-qPCR-F	TTGTGGAGGGAAGTGGCGGT	qRT-PCR for PybHLH3
PybHLH3-qPCR-R	AGCTCCCTAAGTGTTTGCATCAC	qRT-PCR for PybHLH3
PyMYB10-qPCR-F	GACCAATGTGATAAGACCTCAGCC	qRT-PCR for PyMYB10
PyMYB10-qPCR-R	CCGTTCTTTGTTGACGACGAC	qRT-PCR for PyMYB10
PybZIPa-qPCR-F	CTACAATCGCAAATGCCACC	qRT-PCR for PybZIPa
PybZIPa-qPCR-R	CACCCTGTTCCTTAGCAATCTC	qRT-PCR for PybZIPa
M114-mis3-1-F1	AGTTTGGTGACCTAGAAACATGTC	Amplifying putative off-target sites
M114-mis3-1-R1	TGCATGCATGCAAATGGCT	Amplifying putative off-target sites
M114-mis3-2-F1	GGCCATGTTGAGAGACTTAGTCC	Amplifying putative off-target sites
M114-mis3-2-R1	CAATTTACTTCTCATGTTAGGTCCC	Amplifying putative off-target sites
GID1-mis3-F1	GATGATGGATGGATAGCCCTG	Amplifying putative off-target sites
GID1-mis3-R1	TAGTCATAATGTAGCCTCTTGGG	Amplifying putative off-target sites
GID1-mis2-F	CTTGACAGCTTCGAGGCTTT	Amplifying putative off-target sites
GID1-mis2-R	CACACTCCTCTTCAAACAGCG	Amplifying putative off-target sites
GID1-mis3-F	GCCGACTAGTTGGTATCTGCAA	Amplifying putative off-target sites
GID1-mis3-R	TTTTCTGGGCTTAGCCCGTTAG	Amplifying putative off-target sites
M10-mis2-F	TTCCAAAGGTCCACGTTAAAG	Amplifying putative off-target sites
M10-mis2-R	GTGGTCGTTGATTGCTGGAA	Amplifying putative off-target sites
M10-mis3-1-F	ACACAGGTGGTCATTGATTGC	Amplifying putative off-target sites
M10-mis3-1-R	TCTTTTGAATGATCCCAAAGGTCC	Amplifying putative off-target sites
M10-mis3-2-F	CCCATTCCAAAGGTGAACTATTTC	Amplifying putative off-target sites
M10-mis3-2-R	CCTGCGCCTGTTAAGGTATCA	Amplifying putative off-target sites
M10-mis3-3-F	GCCGACTGTTGCATATCATCA	Amplifying putative off-target sites
M10-mis3-3-R	CGTTGATTGCTGGAAGACTTCCA	Amplifying putative off-target sites
M114-mis2-F	GCCTCCAGAGCTCGTAGGAG	Amplifying putative off-target sites
M114-mis2-R	ACGGGCTTAACTGCATATACAAC	Amplifying putative off-target sites
M114-mis3-1-F	AGGAAGATGATATTCTGAGGCAG	Amplifying putative off-target sites
M114-mis3-1-R	CTTTTCCCAGCTTCTTATGAAGT	Amplifying putative off-target sites
M114-mis3-2-F	ATGGTCATACCTGCTCTCACC	Amplifying putative off-target sites
M114-mis3-2-R	GCAATTGAGTTTCACATGTGCTC	Amplifying putative off-target sites
M114-mis3-3-F	GTGTTCCCAGCATACTGAAGAG	Amplifying putative off-target sites
M114-mis3-3-R	TGCTTTAGAACATGCTAACGCG	Amplifying putative off-target sites
PDS-mis3-F	CCGAATCTTGTGACATGTCTTAA	Amplifying putative off-target sites
PDS-mis3-R	GATGATCTGATTCGGATGGCAT	Amplifying putative off-target sites
TFL-mis3-F	GACTGGCTAGCGTCTTCTAGC	Amplifying putative off-target sites
TFL-mis3-R	ATGAGGGCTTAGCCCACCTC	Amplifying putative off-target sites
